# Supplementary material for: Asymptomatic Hyperuricemia Promotes Recovery from Ischemic Organ Injury by Modulating the Phenotype of Macrophages
Source: Cells. 2022 Feb 11;11(4):626. doi: 10.3390/cells11040626 (PMC8869798; doi:10.3390/cells11040626)
Supplement: Supplementary file 1 [file cells-11-00626-s001.zip]

Archive with 1 entries (1 files):
- cells-1504332-supplementary.pdf
